# Supplementary material for: Menthone Inhalation Alleviates Local and Systemic Allergic Inflammation in Ovalbumin-Sensitized and Challenged Asthmatic Mice
Source: Int J Mol Sci. 2022 Apr 4;23(7):4011. doi: 10.3390/ijms23074011 (PMC8999977; doi:10.3390/ijms23074011)
Supplement: Supplementary file 1 [file ijms-23-04011-s001.zip]

Archive with 1 entries (1 files):
- ijms-1658862-supplementary.pdf
